# Supplementary material for: Exploring Thiazolopyridine AV25R: Unraveling of Biological Activities, Selective Anti-Cancer Properties and In Silico Target and Binding Prediction in Hematological Neoplasms
Source: Molecules. 2023 Dec 15;28(24):8120. doi: 10.3390/molecules28248120 (PMC10745743; doi:10.3390/molecules28248120)
Supplement: Supplementary file 1 [file molecules-28-08120-s001.zip]

Archive with 2 entries (2 files):
- Supplementary Material/Supplementary Excel Files.xlsx
- Supplementary Material/Supplementary Figures.pdf
